# Supplementary material for: Transcriptomic and metabolomic analyses provide insights into the biosynthesis of chlorogenic acids in Lonicera macranthoides Hand.-Mazz
Source: PLoS One. 2021 May 26;16(5):e0251390. doi: 10.1371/journal.pone.0251390 (PMC8153468; doi:10.1371/journal.pone.0251390)
Supplement: S1 Table — (XLSX) [file pone.0251390.s001.xlsx]

## Sheet: S1 Table
S1 Table	Primer Sequence for qRT-PCR
Gene Name	Primer Sequence(5'-3')
phenylalanine ammonia-lyase (PAL)	GTGAACTCGTTGGGCTTGAT
	TCCTCCAAATGCCTCAAATC
cytochrome P450 monooxygenase	GCAGGGCTAAACTCACAAGG
	GCAATGCATCAACAAAATGC
cinnamate 4-hydroxylase (C4H)	TGGTCAATGCTTGGTGGTTA
	CGAATGGAAGGTATCGGAAA
4-coumarate:CoA ligase-like protein (4CL)	TTGGGGATTTATGGGTGAAA
	ATGCGAATCCAATTCGTACC
deacetylvindoline O-acetyltransferase-like	CGAAAAGCCTACGGATGAAG
	CGAAATGGCCAAGCCTAATA
flavonol synthase (FLS)	CCAAGTGCATGGACACAATC
	GTTGATCACCGGGACCTCTA
18s	CTTCGGGATCGGAGTAATGA
	GCGGAGTCCTAGAAGCAACA
