# Supplementary material for: Transcriptomic and metabolomic analyses provide insights into the biosynthesis of chlorogenic acids in Lonicera macranthoides Hand.-Mazz
Source: PLoS One. 2021 May 26;16(5):e0251390. doi: 10.1371/journal.pone.0251390 (PMC8153468; doi:10.1371/journal.pone.0251390)
Supplement: S2 Table — (XLSX) [file pone.0251390.s002.xlsx]

## Sheet: S2 Table
S2 Table	Flowering related DEGs between Bt1000 and Bt.
Gene ID	Descripition	FPKM		Fold Change
		Bt1000	Bt
i2_LQ_LMFt_c25147/f1p0/2489	embryonic flower	322.873	77.18	4.18
i1_LQ_LMFt_c43539/f1p0/1681	Cyclic dof factor	1182.78	9.40389	125.78
i1_LQ_LMFt_c60085/f1p0/1664	Cyclic dof factor	82.4881	0.777499	106.09
i2_LQ_LMFt_c13728/f1p21/2037	Cyclic dof factor	550.66	120.478	4.57
i5_LQ_LMFt_c2103/f2p8/5786	protein EARLY FLOWERING	2073.87	189.63	10.94
i1_HQ_LMFt_c29171/f2p20/1230	protein EARLY FLOWERING	2231.29	230.568	9.68
i2_LQ_LMFt_c37276/f1p0/2725	protein EARLY FLOWERING	3286.98	394.846	8.32
i2_LQ_LMFt_c37276/f1p0/2725	protein EARLY FLOWERING	3286.98	394.846	8.32
i3_LQ_LMFt_c3634/f1p0/3752	protein EARLY FLOWERING	1991.44	235.09	8.47
i5_LQ_LMFt_c4026/f1p3/5974	protein EARLY FLOWERING	204.584	8.14975	25.1
i2_LQ_LMFt_c34260/f1p3/3023	protein EARLY FLOWERING	347.106	27.1683	12.78
i6_LQ_LMFt_c1927/f1p2/6420	protein EARLY FLOWERING	326.651	39.5933	8.25
i5_LQ_LMFt_c12061/f1p0/5821	protein EARLY FLOWERING	262.787	46.2262	5.68
i3_LQ_LMFt_c9369/f1p2/3082	protein EARLY FLOWERING	107.302	11.3659	9.44
i2_LQ_LMFt_c19027/f1p2/2455	MADS-box transcription factor	224.464	788.237	0.28
i1_LQ_LMFt_c60228/f1p9/1090	MADS-box transcription factor	1132.34	3094.35	0.37
