# Supplementary material for: Transcriptomic and metabolomic analyses provide insights into the biosynthesis of chlorogenic acids in Lonicera macranthoides Hand.-Mazz
Source: PLoS One. 2021 May 26;16(5):e0251390. doi: 10.1371/journal.pone.0251390 (PMC8153468; doi:10.1371/journal.pone.0251390)
Supplement: S3 Table — (XLSX) [file pone.0251390.s003.xlsx]

## Sheet: S3 Table
S3 Table	Flowering related DEGs between Ft and Bt.
Gene ID	Descripition	FPKM			Fold Change
		Ft		Bt
i1_HQ_LMFt_c39789/f2p4/1070	MADS-box transcription factor	0	453.776		0
i0_LQ_LMFt_c18731/f1p0/892	MADS box transcription factor	0	336.167		0
i1_LQ_LMFt_c17915/f1p5/1436	MADS-box transcription factor	2.65103	182.395		0.01
i1_HQ_LMFt_c35511/f3p1/1265	agamous-like MADS-box protein	471.978	30.5175		15.47
i1_HQ_LMFt_c37400/f3p7/1119	MADS box transcription factor	409.505	0		-
i1_LQ_LMFt_c17327/f1p1/1127	agamous-like MADS-box protein	220.625	17.1908		12.83
i0_HQ_LMFt_c31301/f7p3/883	MADS box transcription factor	360.781	2059.08		0.18
i0_HQ_LMFt_c10712/f2p9/904	MADS box transcription factor	231.869	14.0987		16.45
i1_LQ_LMFt_c42791/f1p0/1411	MADS-box transcription factor	222.289	979.636		0.23
i1_HQ_LMFt_c27418/f2p0/1092	MADS-box transcription factor	133.11	621.623		0.21
i1_LQ_LMFt_c51599/f1p8/1110	MADS-box transcription factor	2070.17	2.33644		886.04
i1_LQ_LMFt_c56297/f1p5/1658	FRIGIDA-like protein	34.0938	0		-
i5_LQ_LMFt_c17442/f1p0/5037	FRIGIDA-like protein	24.2902	176.643		0.14
i1_LQ_LMFt_c16743/f1p5/2016	FRIGIDA-like protein	697.703	8.3016		84.04
i1_LQ_LMFt_c2001/f3p5/1756	FRIGIDA-like protein	1050.02	0		-
i1_LQ_LMFt_c9951/f5p5/2012	FRIGIDA-like protein	0	412.815		0
i2_LQ_LMFt_c34007/f1p11/2285	FRIGIDA-like protein	510.15	59.9043		8.52
i5_LQ_LMFt_c17492/f1p0/5148	FRIGIDA-like protein	103.683	6.72173		15.42
i2_LQ_LMFt_c16497/f1p24/2681	flowering time control	156.885	724.628		0.22
i0_LQ_LMFt_c18329/f1p6/627	flowering-promoting factor	178.889	22.0508		8.11
i1_HQ_LMFt_c34949/f2p27/1853	protein EARLY FLOWERING	302.736	0		-
i3_HQ_LMFt_c13128/f3p0/3186	Flowering time control protein	206.009	0		-
i2_LQ_LMFt_c17598/f1p0/2667	Flowering time control protein	330.382	5.5446		59.59
i3_LQ_LMFt_c10511/f1p0/3125	protein EARLY FLOWERING	2519.49	0		-
i2_LQ_LMFt_c33187/f1p0/2125	protein EARLY FLOWERING	965.709	8.97696		107.58
i2_LQ_LMFt_c37510/f1p0/2993	protein EARLY FLOWERING	778.745	0		-
i6_LQ_LMFt_c2199/f1p2/6556	protein EARLY FLOWERING	441.926	0		-
i1_HQ_LMFt_c33400/f2p18/1616	protein EARLY FLOWERING	460.794	0		-
i5_LQ_LMFt_c7692/f1p0/5491	protein EARLY FLOWERING	358.49	0		-
i4_LQ_LMFt_c10141/f1p6/4569	protein EARLY FLOWERING	494.894	0		-
i5_LQ_LMFt_c3328/f1p4/5179	protein EARLY FLOWERING	940.845	104.212		9.03
i0_LQ_LMFt_c42611/f1p0/717	protein EARLY FLOWERING	292.053	0		-
i3_LQ_LMFt_c13420/f1p0/3016	protein EARLY FLOWERING	1512.81	2.31247		654.2
i3_LQ_LMFt_c9369/f1p2/3082	protein EARLY FLOWERING	181.085	11.6142		15.59
i5_HQ_LMFt_c2031/f2p18/6023	protein EARLY FLOWERING	116.459	0		-
i5_LQ_LMFt_c12061/f1p0/5821	protein EARLY FLOWERING	345.545	47.3501		7.3
i5_LQ_LMFt_c6226/f1p0/5412	protein EARLY FLOWERING	126.817	1.8482		68.62
i1_LQ_LMFt_c18311/f1p0/1537	MADS-box protein SVP-like	362.176	41.5921		8.71
