# Supplementary material for: Transcriptomic and metabolomic analyses provide insights into the biosynthesis of chlorogenic acids in Lonicera macranthoides Hand.-Mazz
Source: PLoS One. 2021 May 26;16(5):e0251390. doi: 10.1371/journal.pone.0251390 (PMC8153468; doi:10.1371/journal.pone.0251390)
Supplement: S4 Table — (XLSX) [file pone.0251390.s004.xlsx]

## Sheet: S4 Table
S4 Table	Different expressed genes related to Chlorogenic acid biosynthesis between Ft and Bt.
	Gene_id	Ft_readcount	Bt_readcount	log2FoldChange	Abbreviation
PAL	i2_LQ_LMFt_c35559/f1p0/2354	160.542	0.264028	9.248	PAL-1
	i0_HQ_LMFt_c5260/f2p1/777	504.942	19.8021	4.6724	PAL-2
	i2_LQ_LMFt_c45315/f80p11/2629	1073.02	0	Inf	PAL-3
	i2_LQ_LMFt_c7655/f1p0/2362	193.345	0	Inf	PAL-4
	i2_HQ_LMFt_c45381/f18p0/2466	529.525	0	Inf	PAL-5
	i2_LQ_LMFt_c4817/f1p3/2332	87.9188	0	Inf	PAL-6
	i2_LQ_LMFt_c11253/f1p0/2117	1319.46	7.85747	7.3917	PAL-7
	i2_LQ_LMFt_c29742/f1p13/2502	126.295	0	Inf	PAL-8
	i1_LQ_LMFt_c31800/f1p37/1995	37.3938	0	Inf	PAL-9
	i0_LQ_LMFt_c38101/f1p0/451	282.531	50.6493	2.4798	PAL-10
4CL	i5_LQ_LMFt_c7637/f1p2/5103	6951.6	490.341	3.8255	4CL-1
	i1_LQ_LMFt_c5315/f1p12/1866	11373.7	949.469	3.5824	4CL-2
	i0_LQ_LMFt_c25486/f1p0/634	934.275	56.576	4.0456	4CL-3
	i1_LQ_LMFt_c38337/f1p8/1048	184.338	7.73337	4.5751	4CL-4
	i2_LQ_LMFt_c24272/f1p6/2444	405.197	20.1153	4.3323	4CL-5
	i1_LQ_LMFt_c23140/f1p7/1891	385.415	0	Inf	4CL-6
	i2_LQ_LMFt_c39576/f1p0/2040	777.367	192.406	2.0144	4CL-7
	i0_LQ_LMFt_c39062/f1p0/965	1609.63	244.57	2.7184	4CL-8
C4H	i1_LQ_LMFt_c38574/f1p6/1116	191.605	6.20138	4.9494	C4H-1
	i1_LQ_LMFt_c32969/f1p7/1789	382.568	0	Inf	C4H-2
	i1_LQ_LMFt_c20952/f1p8/1747	96.0278	2.37626	5.3367	C4H-3
	i1_LQ_LMFt_c32933/f1p4/1670	701.178	170.676	2.0385	C4H-4
	i0_LQ_LMFt_c52208/f1p0/934	136.158	16.9264	3.0079	C4H-5
HCT	i1_HQ_LMFt_c7906/f2p0/1339	152.549	0.528057	8.1744	HCT-1
	i1_LQ_LMFt_c16050/f2p2/1736	195.509	7.12955	4.7773	HCT-2
	i1_LQ_LMFt_c19011/f1p0/1466	204.844	0.264028	9.5996	HCT-3
	i3_LQ_LMFt_c8692/f1p6/3332	235.195	50.5578	2.2179	HCT-4
C3H	i1_LQ_LMFt_c1563/f7p27/1997	625.932	140.25	2.158	C3H-1
	i1_LQ_LMFt_c48921/f1p17/1795	405.209	9.60248	5.3991	C3H-2
	i1_HQ_LMFt_c62045/f2p23/1212	1596.53	491.796	1.6988	C3H-3
	i1_LQ_LMFt_c11986/f1p15/1957	1299.87	42.3764	4.939	C3H-4
