# Supplementary material for: Transcriptomic and metabolomic analyses provide insights into the biosynthesis of chlorogenic acids in Lonicera macranthoides Hand.-Mazz
Source: PLoS One. 2021 May 26;16(5):e0251390. doi: 10.1371/journal.pone.0251390 (PMC8153468; doi:10.1371/journal.pone.0251390)
Supplement: S5 Table — (XLSX) [file pone.0251390.s005.xlsx]

## Sheet: S5 Table
S5 Table	Different expressed genes related to Chlorogenic acid biosynthesis between Bt1000 and Ft.
	Gene ID	Bt1000_readcount	Bt_readcount	log2FoldChange
PAL	i2_LQ_LMFt_c5476/f1p0/2700	4536.79	273.368	4.0528
	i2_HQ_LMFt_c44637/f2p0/2037	589.779	50.4189	3.5481
	i0_HQ_LMFt_c61004/f6p0/344	318.222	25.8752	3.6204
	i2_LQ_LMFt_c45530/f127p1/2579	13122.7	1674.91	2.9699
	i2_HQ_LMFt_c45490/f29p1/2469	2105.75	217.052	3.2782
	i2_LQ_LMFt_c44468/f1p3/2008	5854.49	643.719	3.185
	i2_LQ_LMFt_c42439/f2p2/2526	390.306	56.4325	2.79
	i3_LQ_LMFt_c5711/f1p3/3625	192.958	30.8803	2.6435
	i2_HQ_LMFt_c18626/f2p1/2650	73.942	0	Inf
	i2_LQ_LMFt_c4817/f1p3/2332	61.0359	0	Inf
	i2_LQ_LMFt_c5126/f1p0/2597	28.5265	0	Inf
C3H	i1_HQ_LMFt_c21977/f2p0/1694	544.562	22.7112	4.5836
	i1_LQ_LMFt_c31299/f1p13/1881	2447.44	354.716	2.7865
	i1_HQ_LMFt_c62045/f2p23/1212	3084.34	481.267	2.6801
	i1_LQ_LMFt_c38790/f1p19/1024	1956.96	364.586	2.4243
	i0_HQ_LMFt_c12094/f3p0/463	639.345	97.9997	2.7057
	i1_LQ_LMFt_c1563/f7p27/1997	760.687	137.286	2.4701
	i0_LQ_LMFt_c42182/f1p0/671	92.7523	2.49361	5.2171
	i1_LQ_LMFt_c4732/f1p24/1958	52.1809	0	Inf
	i1_LQ_LMFt_c11986/f1p15/1957	275.316	41.4545	2.7315
	i2_LQ_LMFt_c35481/f1p0/2229	217.471	30.4829	2.8348
	i1_LQ_LMFt_c48921/f1p17/1795	382.643	9.35103	5.3547
	i0_LQ_LMFt_c52811/f1p2/726	633.713	99.1877	2.6756
	i1_LQ_LMFt_c1563/f7p27/1997	760.687	137.286	2.4701
C4H	i1_LQ_LMFt_c32933/f1p4/1670	1986.49	167.188	3.5707
	i1_LQ_LMFt_c10963/f1p4/1791	1048.24	75.7297	3.791
	i1_LQ_LMFt_c48747/f1p8/1753	1055.64	149.344	2.8214
	i1_LQ_LMFt_c57460/f1p8/1468	86.7253	5.96082	3.8629
	i1_LQ_LMFt_c48887/f1p3/1729	1692.91	364.307	2.2163
4CL	i2_HQ_LMFt_c10063/f4p0/2192	155.505	26.1981	2.5694
	i0_LQ_LMFt_c25486/f1p0/634	870.329	55.4371	3.9726
	i1_LQ_LMFt_c5315/f1p12/1866	12805.3	929.323	3.7844
	i0_LQ_LMFt_c39062/f1p0/965	1983.17	239.435	3.0501
	i2_LQ_LMFt_c24272/f1p6/2444	273.252	19.7035	3.7937
	i5_LQ_LMFt_c7637/f1p2/5103	6735.72	479.659	3.8118
	i1_LQ_LMFt_c38337/f1p8/1048	163.435	7.56909	4.4324
	i2_LQ_LMFt_c14377/f1p0/2034	174.374	19.1921	3.1836
	i2_LQ_LMFt_c39576/f1p0/2040	1289.07	187.689	2.7799
	i1_LQ_LMFt_c62708/f1p27/1251	988.435	246.937	2.001
