# Supplementary material for: Transcriptomic and metabolomic analyses provide insights into the biosynthesis of chlorogenic acids in Lonicera macranthoides Hand.-Mazz
Source: PLoS One. 2021 May 26;16(5):e0251390. doi: 10.1371/journal.pone.0251390 (PMC8153468; doi:10.1371/journal.pone.0251390)
Supplement: S6 Table — (XLSX) [file pone.0251390.s006.xlsx]

## Sheet: S6 Table
S6 Table	Ion abundance of chlorogenic acid biosynthesis downstream substances between Bt1000 and Bt.
Metabolite	Ion abundance		Fold change
	Bt	Bt1000
Coniferyl alcohol	9230	71500	0.13
Coniferin	675000	1360000	2.02
Caffeic acid	23000000	6820000	0.3
Cinnamic acid	30800	84600	2.75
