# Supplementary material for: Transcriptomic and metabolomic analyses provide insights into the biosynthesis of chlorogenic acids in Lonicera macranthoides Hand.-Mazz
Source: PLoS One. 2021 May 26;16(5):e0251390. doi: 10.1371/journal.pone.0251390 (PMC8153468; doi:10.1371/journal.pone.0251390)
Supplement: S7 Table — (XLSX) [file pone.0251390.s007.xlsx]

## Sheet: S7 Table
S7 Table	DEGs and SCMs involved in other metabolic pathways between Bt and Ft.
Kegg_pathway	ko_id	Gene Count	Meta Count	Meta Annotation
Pentose and glucuronate interconversions	ko00040	156	1	D-Galacturonic acid(Gal A)
Ascorbate and aldarate metabolism	ko00053	66	1	D-Galacturonic acid(Gal A)
Ubiquinone and other terpenoid-quinone biosynthesis	ko00130	33	1	Cinnamic acid
Cysteine and methionine metabolism	ko00270	146	1	1-Aminocyclopropane-1-carboxylic acid
Arginine and proline metabolism	ko00330	57	1	4-Guanidinobutyric acid
Phenylalanine metabolism	ko00360	63	1	Cinnamic acid
Tryptophan metabolism	ko00380	26	2	Serotonin, N-Hydroxy tryptamine
Amino sugar and nucleotide sugar metabolism	ko00520	141	1	D-Galacturonic acid(Gal A)
Flavonoid biosynthesis	ko00941	25	4	L-Epicatechin, (-)-Epiafzelechin, Catechin, Eriodictyol
Isoflavonoid biosynthesis	ko00943	1	1	Prunetin
ABC transporters	ko02010	37	1	D-Galacturonic acid(Gal A)
