# Supplementary material for: Transcriptomic and metabolomic analyses provide insights into the biosynthesis of chlorogenic acids in Lonicera macranthoides Hand.-Mazz
Source: PLoS One. 2021 May 26;16(5):e0251390. doi: 10.1371/journal.pone.0251390 (PMC8153468; doi:10.1371/journal.pone.0251390)
Supplement: S8 Table — (XLSX) [file pone.0251390.s008.xlsx]

## Sheet: S8 Table
S8 Table	DEGs and DAMs involved in other metabolic pathways between Bt1000 and Bt.
Kegg_pathway	Ko_id	Gene Count	Meta Count	Meta Annotation
Citrate cycle (TCA cycle)	ko00020	20	1	Succinic acid
Pentose and glucuronate interconversions	ko00040	16	1	D-Galacturonic acid(Gal A)
Ascorbate and aldarate metabolism	ko00053	13	1	D-Galacturonic acid(Gal A)
Ubiquinone and other terpenoid-quinone biosynthesis	ko00130	28	1	Cinnamic acid
Oxidative phosphorylation	ko00190	23	1	Succinic acid
Pyrimidine metabolism	ko00240	8	1	Methylmalonic acid
Alanine, aspartate and glutamate metabolism	ko00250	8	1	Succinic acid
Cysteine and methionine metabolism	ko00270	49	1	1-Aminocyclopropane-1-carboxylic acid
Valine, leucine and isoleucine degradation	ko00280	43	2	3-Methyl-2-Oxobutanoic acid, Methylmalonic acid
Valine, leucine and isoleucine biosynthesis	ko00290	13	1	3-Methyl-2-Oxobutanoic acid
Lysine degradation	ko00310	9	1	Succinic acid
Tyrosine metabolism	ko00350	24	1	Succinic acid
Phenylalanine metabolism	ko00360	55	2	Cinnamic acid, Succinic acid
Tryptophan metabolism	ko00380	5	3	N-Hydroxy tryptamine, Tryptamine, Serotonin
Amino sugar and nucleotide sugar metabolism	ko00520	37	1	D-Galacturonic acid(Gal A)
Pyruvate metabolism	ko00620	22	1	Succinic acid
Glyoxylate and dicarboxylate metabolism	ko00630	15	1	Succinic acid
Propanoate metabolism	ko00640	16	2	Succinic acid, Methylmalonic acid
Butanoate metabolism	ko00650	7	1	Succinic acid
Nicotinate and nicotinamide metabolism	ko00760	2	1	Succinic acid
Pantothenate and CoA biosynthesis	ko00770	13	2	(R)-Pantetheine, 3-Methyl-2-Oxobutanoic acid
Sulfur metabolism	ko00920	7	1	Succinic acid
Flavonoid biosynthesis	ko00941	34	2	Catechin, L-Epicatechin
Stilbenoid, diarylheptanoid and gingerol biosynthesis	ko00945	48	1	6-Gingerol
Glucosinolate biosynthesis	ko00966	4	1	3-Methyl-2-Oxobutanoic acid
ABC transporters	ko02010	4	1	D-Galacturonic acid(Gal A)
