# Supplementary material for: Transcriptomic and metabolomic analyses provide insights into the biosynthesis of chlorogenic acids in Lonicera macranthoides Hand.-Mazz
Source: PLoS One. 2021 May 26;16(5):e0251390. doi: 10.1371/journal.pone.0251390 (PMC8153468; doi:10.1371/journal.pone.0251390)
Supplement: S9 Table — (XLSX) [file pone.0251390.s009.xlsx]

## Sheet: S9 Table
S9 Table	DAMs of Bt vs Ft
Index	Formula	Compounds	Class I	Class II	CAS	Level	Bt-1	Bt-2	Bt-3	Ft-1	Ft-2	Ft-3	VIP	Fold_Change	LogFC	Type
GQ512001	C33H40O21	Quercetin-O-rutinoside-hexose	Flavonoids	Flavonols	-	B	9	9	9	2554.4	2934.8	3446.7	2.63726	330.959	8.37051	up
GQ512002	C28H32O16	Isorhamnetin-3-O-rutinoside	Flavonoids	Flavonols	604-80-8	B	32489	38002	30475	333460	109830	134070	1.33877	5.71836	2.5156	up
GQ512005	C27H30O15	Kaempferol-3-O-glucoside-7-O-rhamnoside	Flavonoids	Flavonols	-	A	94109	77266	75070	1030100	1694900	1996800	1.86314	19.1597	4.26	up
GQ512006	C27H30O16	Quercetin-3-O-glucoside-7-O-rhamnoside	Flavonoids	Flavonols	-	A	6894.1	11191	11571	245630	310730	258280	1.99489	27.4696	4.77976	up
Li512117	C27H30O16	Quercetin 3-O-rhanosylgalactoside	Flavonoids	Flavonols	-	B	7744.2	8474.2	13761	226930	363900	279280	2.00644	29.0236	4.85915	up
P4294	C59H96O27	macranthoidin A	Terpenoids	Triterpene Saponin	140360-29-8	A	71056	70491	60935	27577	12594	15070	1.23783	0.272819	-1.87398	down
Qingke_Rfmb056-der14-3	C29H36O13	(+)-Medioresinol-aceGlu	Lignans and Coumarins	Lignans	-	B	9762.3	7262.8	5840.6	18842	84619	74974	1.41446	7.80361	2.96414	up
Qingke_Rfmb257-der14-2	C28H34O12	Pinoresinol-acetylglucose	Lignans and Coumarins	Lignans	-	B	9	231.29	9	24069	22218	20231	2.77258	266.83	8.05978	up
Qingke_Rfmb262-der01-3	C28H36O13	Syringaresinol-Hex	Lignans and Coumarins	Lignans	-	B	382890	554730	500040	119610	81284	115880	1.33329	0.22034	-2.1822	down
mws0034	C22H18O11	Epigallocatechin gallate	Flavonoids	Flavanols	989-51-5	B	2351.1	1725.9	3291.3	3608	9555.9	8832.6	1.01285	2.98529	1.57787	up
mws0038	C17H14O6	Kumatakenin	Flavonoids	Flavonols	3301-49-3	A	2059.3	3666.7	2952	41502	37662	72295	1.83234	17.4532	4.12542	up
mws0051	C16H12O5	Acacetin	Flavonoids	Flavonoid	480-44-4	A	912.67	1602.1	1702.7	42690	15865	23724	1.84794	19.5091	4.28607	up
mws0054	C15H14O6	Catechin	Flavonoids	Flavanols	154-23-4	B	886750	132180	298150	150430	93113	25271	1.1395	0.204098	-2.29266	down
mws0059	C27H30O16	Rutin	Flavonoids	Flavonols	153-18-4	A	175560	151090	187260	4749200	5368000	4624200	2.007	28.6848	4.84221	up
mws0064	C15H12O6	Eriodictyol	Flavonoids	Dihydroflavone	552-58-9	B	15471	16544	14314	30893	47317	49608	1.06778	2.75892	1.4641	up
mws0089	C21H20O11	Kaempferol 7-O-glucosdie	Flavonoids	Flavonols	16290-07-6	A	2333300	2751100	2471500	863490	891640	873540	1.12237	0.347896	-1.52327	down
mws0091	C21H20O12	Isoquercitrin	Flavonoids	Flavonols	482-35-9	A	17667000	17885000	19652000	6150200	7325300	8557700	1.04253	0.399123	-1.32509	down
mws0093	C10H12O3	Coniferyl alcohol	Phenolic acids	Phenolic acids	458-35-5	B	109210	36687	68614	25134	4200.2	5622.9	1.44378	0.162962	-2.61739	down
mws0096	C20H20O6	(+)-Piperitol	Lignans and Coumarins	Lignans	52151-92-5	B	2775.1	610.12	554.27	83529	6611.7	6722.6	1.64146	24.5878	4.61987	up
mws0097	C20H22O6	Pinoresinol	Lignans and Coumarins	Lignans	487-36-5	A	184600	213140	161770	706640	554100	315120	1.02809	2.8165	1.4939	up
mws0328	C9H10O4	DL-P-hydroxyphenyllactic acid	Organic acids	Organic acids	6482-9-80	B	105270	133180	107010	42740	19766	13964	1.33729	0.221357	-2.17555	down
mws0341	C6H12O3	(S)-(-)-2-Hydroxyisocaproic acid	Organic acids	Organic acids	13748-90-8	B	950530	473970	520010	116330	37684	31604	1.66934	0.0954575	-3.389	down
mws0473	C5H8O4	2-Methylsuccinic acid	Organic acids	Organic acids	498-21-5	A	62569	76484	93200	392840	196330	191550	1.13035	3.36151	1.74911	up
mws0567	C5H11N3O2	4-Guanidinobutyric acid	Organic acids	Organic acids	463-00-3	B	67512	86890	135730	321800	246460	178870	1.00401	2.57514	1.36465	up
mws0791	C28H34O14	Poncirin(Isosakuranetin-7-neohesperidoside)	Flavonoids	Dihydroflavone	14941-08-3	B	3519900	3848000	2646900	631090	1948600	1195800	1.03549	0.376991	-1.4074	down
mws0856	C21H20O12	Spiraeoside	Flavonoids	Flavonols	20229-56-5	A	13414000	13617000	14564000	4806000	6266600	5797200	1.03571	0.405573	-1.30197	down
mws0918	C16H12O5	Prunetin	Flavonoids	Isoflavones	552-59-0	A	4604.7	5844.7	3864.5	436560	142400	257980	2.1707	58.4704	5.86964	up
mws1012	C9H6O2	Coumarin	Lignans and Coumarins	Coumarins	91-64-5	A	1519.9	328.72	1288.6	2773.5	2905.3	2328.9	1.00861	2.55248	1.3519	up
mws1035	C33H40O19	Robinin(Kaempferol-3-O-gal-rham-7-O-rham)	Flavonoids	Flavonols	301-19-9	A	361.33	9	9	5782.5	5439.8	2429	2.29467	35.9879	5.16944	up
mws1066	C27H32O14	Narirutin	Flavonoids	Dihydroflavone	14259-46-2	B	9	9	9	5727.1	3126.1	3423.3	2.69999	454.685	8.82872	up
mws1075	C10H8O3	7-Methoxycoumarin	Lignans and Coumarins	Coumarins	531-59-9	B	2196.3	1013.1	1175.7	5845.7	6567.6	4893.8	1.27013	3.9468	1.98068	up
mws1077	C16H18O9	Scopolin	Lignans and Coumarins	Coumarins	531-44-2	B	138550	183520	216530	836820	1936600	1308500	1.51521	7.57876	2.92196	up
mws1167	C4H4O5	Oxaloacetic acid	Organic acids	Organic acids	328-42-7	B	6471.1	27100	28089	9	9	9	2.99792	0.000437884	-11.1572	down
mws1189	C6H10O7	D-Galacturonic acid(Gal A)	Organic acids	Organic acids	91510-62-2	B	22374	40944	35741	139510	100500	112880	1.21585	3.56242	1.83286	up
mws1213	C6H10O7	Aldehydo-D-galacturonate	Organic acids	Organic acids	685-73-4	B	26721	39800	40242	145780	102250	125710	1.20853	3.50065	1.80762	up
mws1290	C30H26O13	Tiliroside	Flavonoids	Flavonols	20316-62-5	A	3251600	3621200	2384800	789850	1652000	1152800	1.02217	0.388292	-1.36479	down
mws1329	C21H20O12	Gossypitrin	Flavonoids	Flavonols	491-50-9	A	12080000	14689000	12920000	4327300	5550000	6169900	1.02977	0.404324	-1.30642	down
mws1422	C15H14O5	(-)-Epiafzelechin	Flavonoids	Flavanols	24808-04-6	B	859.71	2543.1	1210.9	7790.4	12350	4731	1.35911	5.39076	2.43049	up
mws1454	C23H26O11	Persicoside	Flavonoids	Dihydroflavone	28978-03-2	B	435970	356790	338390	164990	104710	131270	1.09928	0.35448	-1.49622	down
mws1519	C27H32O15	Eriocitrin	Flavonoids	Dihydroflavone	13463-28-0	B	9	9	9	63794	100620	93751	3.3133	9561.67	13.223	up
mws2108	C16H18O9	Cryptochlorogenic acid	Phenolic acids	Phenolic acids	905-99-7	A	17751000	22333000	18506000	5049300	9053500	7985100	1.05927	0.376991	-1.4074	down
mws2209	C21H20O11	Astragalin	Flavonoids	Flavonols	480-10-4	A	2442500	2720700	2344000	868040	876550	872980	1.12171	0.348675	-1.52005	down
mws2213	C9H8O2	Cinnamic acid	Phenolic acids	Phenolic acids	140-10-3	B	30424	26932	35016	117120	72627	102800	1.14706	3.16705	1.66314	up
mws4052	C4H7NO2	1-Aminocyclopropane-1-carboxylic acid	Others	Others	22059-21-8	B	52147	35999	44786	13539	27092	12745	1.00684	0.401529	-1.31643	down
mws4160	C16H12O5	8-Methoxychrysin(Wogonin)	Flavonoids	Flavonoid	632-85-9	A	4123.6	8333.2	9374	35963	17796	25338	1.18408	3.62318	1.85726	up
pmb0571	C26H28O14	Apigenin O-hexosyl-O-pentoside	Flavonoids	Flavonoid	-	A	19922	26140	32565	1765	2989.3	4335.1	1.59825	0.115602	-3.11277	down
pmb0603	C28H32O16	Chrysoeriol O-hexosyl-O-hexoside	Flavonoids	Flavonoid	-	B	527.86	451.54	520.22	10936	2623.8	5104.9	1.63432	12.4463	3.63764	up
pmb0615	C34H44O21	Hesperetin C-hexosyl-O-hexosyl-O-hexoside	Flavonoids	Dihydroflavonol	-	B	6883.3	6866.4	8040.7	1266.7	641.07	888.77	1.56909	0.128338	-2.96198	down
pmb0628	C27H32O16	Eriodictiol C-hexosyl-O-hexoside	Flavonoids	Dihydroflavone	-	B	55496	49457	51365	10249	12921	13797	1.31312	0.236486	-2.08017	down
pmb0665	C27H30O16	Luteolin 8-C-hexosyl-O-hexoside	Flavonoids	Flavonoid	-	B	8692.7	6199.5	10726	217830	246720	301670	2.0187	29.9092	4.90252	up
pmb0752	C17H20O9	3-O-Feruloyl quinic acid	Phenolic acids	Phenolic acids	1899-29-2	A	841380	902830	876210	106620	200270	161310	1.43571	0.178674	-2.4846	down
pmb0774	C10H12N2O	N-Hydroxy tryptamine	Others	Others	-	A	4039300	270250	652710	154620	99679	13968	1.58979	0.0540615	-4.20926	down
pmb2940	C17H22O10	1-O-β-D-Glucopyranosyl sinapate	Phenolic acids	Phenolic acids	78185-48-5	A	1688400	736890	1303300	425900	387900	185840	1.18142	0.268101	-1.89915	down
pmb2979	C25H26O14	Hesperetin O-malonylhexoside	Flavonoids	Dihydroflavonol	-	B	118740	146140	147040	35630	9	9	2.53473	0.0865411	-3.53047	down
pmb2999	C22H22O11	Chrysoeriol 5-O-hexoside	Flavonoids	Flavonoid	-	B	14241	37841	37171	8144.7	6889	4423.2	1.25251	0.217997	-2.19762	down
pmb3006	C21H20O10	Apigenin 7-O-glucoside(Cosmosiin)	Flavonoids	Flavonoid	578-74-5	A	550710	453940	643150	310790	113510	109870	1.13751	0.324172	-1.62517	down
pmb3012	C22H22O11	Chrysoeriol 7-O-hexoside	Flavonoids	Flavonoid	-	A	1197300	934630	946270	489490	322270	270810	1.09931	0.351689	-1.50763	down
pmb3023	C21H22O11	Eriodictyol C-hexoside	Flavonoids	Dihydroflavone	-	B	455120	423220	477170	119410	183820	124690	1.16937	0.315689	-1.66342	down
pme0369	C27H30O15	Kaempferol 3-O-rutinoside(Nicotiflorin)	Flavonoids	Flavonols	17650-84-9	B	686990	57014	54755	2166700	2078400	1537700	1.6561	7.23973	2.85594	up
pme0431	C30H24O12	Procyanidin A1	Tannins	Proanthocyanidins	12798-56-0	B	18387	11834	10804	4948.9	8219	2046.2	1.02516	0.370849	-1.43109	down
pme0460	C15H14O6	L-Epicatechin	Flavonoids	Flavanols	490-46-0	B	854130	89879	234960	111390	54319	12782	1.2412	0.151396	-2.7236	down
pme1540	C28H32O16	Isorhamnetin 3-O-neohesperidoside	Flavonoids	Flavonols	55033-90-4	B	9	9	9	337340	790100	229380	3.57806	50252.6	15.6169	up
pme1598	C22H24O11	Hesperetin 5-O-glucoside	Flavonoids	Dihydroflavonol	69651-80-5	A	13671000	15839000	13113000	4086900	6424900	6279100	1.03964	0.39394	-1.34395	down
pme1605	C27H30O15	Kaempferol 3-O-robinobioside(Biorobin)	Flavonoids	Flavonols	17297-56-2	B	686410	536240	539010	1297700	2513900	1577300	1.1016	3.05899	1.61306	up
pme2024	C10H12N2O	Serotonin	Alkaloids	Plumerane	50-67-9	A	5981100	350740	870280	217670	147200	17858	1.56903	0.053141	-4.23403	down
pme2181	C28H34O9	Nomilin	Others	Others	1063-77-0	B	9	9	9	34252	25598	30607	3.1203	3350.26	11.7101	up
pme2993	C10H8O4	Scopoletin(7-Hydroxy-5-methoxycoumarin)	Lignans and Coumarins	Coumarins	92-61-5	B	25259	26493	35583	92016	148150	181630	1.33521	4.82963	2.27191	up
pme3211	C21H20O12	Quercetin 3-O-glucoside(Isotrifoliin)	Flavonoids	Flavonols	21637-25-2	A	15358000	15979000	17518000	5351300	7531300	6447100	1.04667	0.395654	-1.33769	down
pmf0359	C15H16O8	Skimmin	Lignans and Coumarins	Coumarins	93-39-0	B	279440	514210	367550	1109600	1333700	1278800	1.16969	3.20539	1.6805	up
pmn001367	C13H16O9	Protocatechuic acid-4-glucoside	Phenolic acids	Phenolic acids	-	A	1937000	2671700	2955700	616240	1047100	937430	1.09921	0.343817	-1.54029	down
pmn001372	C33H44O17	Mesolipin diglucoside	Lignans and Coumarins	Lignans	-	B	11429	15278	11832	3054.5	3442.5	2751.8	1.29911	0.239985	-2.05898	down
pmn001381	C15H26O9	Eucommia	Others	Others	-	B	24053	26853	27549	66530	73182	70473	1.08551	2.67905	1.42172	up
pmn001583	C27H30O16	Bioquercetin	Flavonoids	Flavonols	52525-35-6	A	234240	184380	237600	5943500	6648900	6560200	2.01292	29.1862	4.86722	up
pmn001637	C20H18O10	Juglanin	Flavonoids	Flavonols	5041-67-8	B	12841	10640	11683	3221.5	3003.9	4667.5	1.17684	0.309774	-1.69071	down
pmn001642	C23H20O13	Kaempferol 3-O-β-(2''-O-acetyl-β-D-glucuronide)	Flavonoids	Flavonols	-	B	746420	765060	912790	15885000	25071000	26711000	1.98741	27.9123	4.80283	up
pmn001644	C23H20O14	Quercetin 3-O-β-(2''-O-acetylβ-D-glucuronide)	Flavonoids	Flavonols	-	B	4497.3	2787.6	3772.1	4932.3	19886	13681	1.02553	3.48189	1.79987	up
pmn001669	C12H14O5	Methyl sinapate	Phenolic acids	Phenolic acids	20733-94-2	B	32661	10818	22421	8290.2	7250	2671	1.11945	0.276346	-1.85545	down
pmn001680	C9H8O3	Coumaric acid	Phenolic acids	Phenolic acids	500-05-0	B	265920	404150	361480	78656	21530	9563.6	1.67507	0.106393	-3.23253	down
pmn001684	C12H18O4	Tuberonic Acid	Phenolic acids	Phenolic acids	124649-26-9	B	999.64	1082.8	1103.8	10594	10081	7515.5	1.60996	8.84758	3.14528	up
pmn001707	C30H46O5	Quillaic acid	Phenolic acids	Phenolic acids	631-01-6	A	98916	122950	90658	331620	263580	223250	1.0489	2.61884	1.38893	up
pmn001710	C24H26O13	Rosmarinyl Glucoside	Phenolic acids	Phenolic acids	-	B	750700	588270	837210	750810	76515	52484	1.1537	0.404291	-1.30654	down
pmn001740	C25H28O12	6'-cis-Cinnamoyl 8-epikingisidic acid	Phenolic acids	Phenolic acids	-	B	24587	21224	20230	126490	179280	130050	1.49481	6.59923	2.7223	up
pmp000002	C17H14O6	Ladanein	Flavonoids	Flavonoid	10176-71-3	A	9110.1	11547	13262	130880	126330	212630	1.76023	13.8518	3.792	up
pmp000009	C18H16O8	Centaureidin	Flavonoids	Anthocyanins	17313-52-9	B	386.68	281.13	1006.4	3449.3	2419	2203.2	1.36035	4.82108	2.26936	up
pmp000013	C24H26O12	Eupatilin 3-glucoside	Flavonoids	Flavonoid	-	A	12692	37390	34051	346100	607940	1153600	1.9185	25.0513	4.64681	up
pmp000126	C27H30O16	Luteolin-6,8-di-C-glucoside	Flavonoids	Flavonoid	29428-58-8	B	2915.8	6271.2	5533.6	15220	16290	14008	1.14427	3.09213	1.6286	up
pmp000172	C23H24O11	5,2'-Dihydroxy-7,8-dimethoxyflavone glycosides	Flavonoids	Flavonoid	-	B	24517	64637	52192	476860	577990	1049000	1.77381	14.8844	3.89573	up
pmp000263	C30H46O3	Sanguisorbigenin	Terpenoids	Triterpene	-	A	422590	268590	286170	579430	1782800	1834800	1.18214	4.2943	2.10242	up
pmp000307	C21H26O10	Sec-O-glucosylhamaudol	Others	Others	-	B	1907	1596	2676.3	5474.7	4717.3	5153	1.02892	2.48329	1.31225	up
pmp000573	C22H22O10	Acacetin-7-O-galactoside	Flavonoids	Flavonoid	-	B	19654	15809	11773	42802	81493	184980	1.35546	6.54744	2.71093	up
pmp000575	C22H22O10	Tilianin(Acacetin-7-O-β-D-glucoside)	Flavonoids	Flavonoid	4291-60-5	B	10369	8512.6	6658.4	18465	33935	75830	1.23204	5.02075	2.3279	up
pmp000581	C23H22O11	Apigenin-7-O-(6'-O-acetyl)-β-D-glucoside	Flavonoids	Flavonoid	-	B	24450	17696	23547	1793	2344.9	2527.3	1.6511	0.10146	-3.30102	down
pmp000593	C27H30O15	Luteolin-7-O-rutinoside	Flavonoids	Flavonoid	3563-98-2	A	303420	192060	245650	1421800	3452300	1727600	1.56826	8.90761	3.15504	up
pmp000594	C28H32O15	Diosmetin-7-O-rutin	Flavonoids	Flavonoid	-	B	55317	40051	40014	971200	553660	337190	1.71954	13.754	3.78178	up
pmp000682	C26H32O11	Matairesinoside	Lignans and Coumarins	Lignans	23202-85-9	B	319280	264520	280640	58723	35553	37535	1.50043	0.152481	-2.7133	down
pmp000789	C19H18O8	Casticin	Flavonoids	Dihydroflavone	479-91-4	B	1183.9	586.87	1231.3	7548.2	5066.7	10599	1.53403	7.73263	2.95096	up
pmp001079	C27H30O15	Lonicerin	Flavonoids	Flavonoid	20633-84-5	A	78040	83934	85462	1249300	2568400	1168700	1.864	20.1523	4.33287	up
pmp001080	C28H32O15	Neodiosmin	Flavonoids	Flavonoid	38665-01-9	B	64639	39366	50365	887090	551450	378630	1.6838	11.7715	3.55723	up
pmp001132	C22H34NO4+	N-isopentenyl-6	Alkaloids	Alkaloids	-	B	3137.7	3937.7	3501.7	14425	24875	26190	1.44958	6.19168	2.63033	up
pmp001161	C20H20O8	5-Hydroxyauranetin	Flavonoids	Flavonols	50439-46-8	B	2942.7	1828.5	924.21	11085	5327.1	6382.2	1.23061	4.00222	2.0008	up
pmp001204	C17H14O5	Apigenin-7,4'-dimethylether	Flavonoids	Flavonoid	5128-44-9	A	43459	89015	64872	1176800	652690	1590300	1.81872	17.3289	4.11511	up
pmp001310	C27H30O17	6-Hydroxykaempferol-3,6-O-Diglucoside	Flavonoids	Flavonols	-	A	305280	368390	340520	65336	85617	104280	1.28035	0.251662	-1.99044	down
pmp001311	C27H30O17	6-Hydroxykaempferol-7,6-O-Diglucoside	Flavonoids	Flavonols	-	A	516110	725040	696560	136320	272150	317000	1.04385	0.374396	-1.41736	down
