# Supplementary material for: Transcriptomic and metabolomic analyses provide insights into the biosynthesis of chlorogenic acids in Lonicera macranthoides Hand.-Mazz
Source: PLoS One. 2021 May 26;16(5):e0251390. doi: 10.1371/journal.pone.0251390 (PMC8153468; doi:10.1371/journal.pone.0251390)
Supplement: S10 Table — (XLSX) [file pone.0251390.s010.xlsx]

## Sheet: S10 Table
S10 Table	DAMs of Bt vs Bt1000
Index	Formula	Compounds	Class I	Class II	CAS	Level	Bt-1	Bt-2	Bt-3	Bt1000-1	Bt1000-2	Bt1000-3	VIP	Fold_Change	LogFC	Type
pme2181	C28H34O9	Nomilin	Others	Others	1063-77-0	B	9	9	9	9206.1	9556.1	9505.4	3.80917	1046.95	10.032	up
mws1560	C17H26O4	6-Gingerol	Others	Others	23513-14-6	B	9	9	9	5894.4	12241	7003.8	3.75875	931.081	9.86276	up
pmn001381	C15H26O9	Eucommia	Others	Others	-	B	24053	26853	27549	748930	1328100	769470	2.7157	36.2819	5.18118	up
mws1066	C27H32O14	Narirutin	Flavonoids	Dihydroflavone	14259-46-2	B	9	9	9	507.1	348.06	123.45	2.63637	36.2448	5.1797	up
mws0237	C9H16O4	Anchoic Acid	Organic acids	Organic acids	123-99-9	A	533710	515320	624600	1753000	6426600	2857100	1.82435	6.59447	2.72126	up
pmn001380	C9H16O4	Eucommiol	Others	Others	55930-44-4	A	38556	36709	44270	122950	454170	193460	1.80591	6.44648	2.68851	up
pmb2211	C19H38N2O3	Cocamidopropyl βine	Alkaloids	Alkaloids	4292-10-8	A	7353.4	8884.8	6779.1	61587	52712	24706	1.84979	6.03915	2.59435	up
mws0242	C8H14O4	SubericAcid	Organic acids	Organic acids	505-48-6	B	6376.1	5195.4	5367.5	11432	56861	15440	1.50162	4.94321	2.30545	up
mws0851	C8H15NaO2	Sodium Valproate	Organic acids	Organic acids	1069-66-5	B	3473700	3351500	3968200	16504000	17110000	19225000	1.81694	4.89549	2.29145	up
mws1474	C18H16O7	5,7-Dihydroxy-3',4',5'-trimethoxyflavone	Flavonoids	Flavonoid	18103-42-9	B	1483.6	1790.6	1103.5	5948.2	2429.1	12732	1.53186	4.82201	2.26963	up
Qingke_Rfmb257-der14-2	C28H34O12	Pinoresinol-acetylglucose	Lignans and Coumarins	Lignans	-	B	9	231.29	9	361.32	448.94	326.3	2.07236	4.55919	2.18878	up
pmn001740	C25H28O12	6'-cis-Cinnamoyl 8-epikingisidic acid	Phenolic acids	Phenolic acids	-	B	24587	21224	20230	94360	65268	116080	1.68741	4.1748	2.06171	up
mws1012	C9H6O2	Coumarin	Lignans and Coumarins	Coumarins	91-64-5	A	1519.9	328.72	1288.6	4078.8	4579.5	4199	1.68686	4.09831	2.03503	up
pmp000004	C17H14O7	Jaceosidin	Flavonoids	Anthocyanins	18085-97-7	A	85385	52219	52492	218430	113160	410680	1.48746	3.90471	1.96522	up
pmp000307	C21H26O10	Sec-O-glucosylhamaudol	Others	Others	-	B	1907	1596	2676.3	7263	8196.7	6102.4	1.59291	3.48941	1.80298	up
pmp000013	C24H26O12	Eupatilin 3-glucoside	Flavonoids	Flavonoid	-	A	12692	37390	34051	123000	20369	146000	1.12769	3.43942	1.78217	up
mws0823	C5H8O3	3-Methyl-2-Oxobutanoic acid	Organic acids	Organic acids	759-05-7	B	4957.2	7149.6	5169.2	17484	19712	20206	1.57548	3.32264	1.73233	up
mws0102	C9H7NO2	Indole-5-carboxylic acid	Alkaloids	Plumerane	1670-81-1	B	10591	14546	13185	32171	36864	52618	1.51023	3.1745	1.66653	up
mws1417	C9H7NO2	Indole-3-carboxylic acid	Alkaloids	Plumerane	771-50-6	B	19970	31515	24027	69555	72176	94696	1.51945	3.13099	1.64662	up
mws1213	C6H10O7	Aldehydo-D-galacturonate	Organic acids	Organic acids	685-73-4	B	26721	39800	40242	121150	54965	118710	1.31763	2.76149	1.46545	up
mws2213	C9H8O2	Cinnamic acid	Phenolic acids	Phenolic acids	140-10-3	B	30424	26932	35016	85049	84890	83715	1.4466	2.74601	1.45733	up
pmp001176	C17H19NO4	Dihydro-N-caffeoyltyramine	Alkaloids	Phenolamine	-	B	8673.2	49468	33399	104510	78269	66769	1.37007	2.7261	1.44684	up
mws0103	C9H7NO	Indole-3-carboxaldehyde	Alkaloids	Plumerane	487-89-8	B	105680	225970	194320	354480	399140	667990	1.33985	2.70283	1.43447	up
pmp001285	C8H4O3	Phthalic anhydride	Phenolic acids	Phenolic acids	85-44-9	A	388620	443260	407680	1293000	708300	1277000	1.34111	2.64473	1.40312	up
mws1189	C6H10O7	D-Galacturonic acid(Gal A)	Organic acids	Organic acids	91510-62-2	B	22374	40944	35741	108210	46462	105870	1.25549	2.63017	1.39516	up
mws2218	C8H10N4O2	Caffeine	Alkaloids	Alkaloids	58-08-2	B	5075.5	2996	897.25	6220.4	12994	4269.6	1.22647	2.61843	1.3887	up
mws1038	C11H22N2O4S	(R)-Pantetheine	Others	Others	496-65-1	B	2757.1	2208.9	1773.3	3645.4	6094.4	7670.9	1.29949	2.58346	1.3693	up
mws0096	C20H20O6	(+)-Piperitol	Lignans and Coumarins	Lignans	52151-92-5	B	2775.1	610.12	554.27	1023.6	2494.9	5923.9	1.02673	2.39686	1.26114	up
mws0055	C20H20O7	Tangeretin	Flavonoids	Flavonols	481-53-8	B	3486.6	4522	2221.2	9644.9	10080	4737	1.19969	2.39124	1.25776	up
pmb3894	C17H14O7	Di-O-methylquercetin	Flavonoids	Flavonols	2068-02-2	A	290290	417060	437980	645810	1055500	908420	1.24117	2.27858	1.18814	up
mws0192	C4H6O4	Succinic acid	Organic acids	Organic acids	110-15-6	A	706520	1328800	1015700	1821100	2613700	2326200	1.23035	2.21598	1.14795	up
mws0043	C21H22O8	Nobiletin	Flavonoids	Flavonoid	478-01-3	B	5201.2	4757.3	3412.6	12920	9670.8	6611.6	1.16428	2.18399	1.12697	up
mws1167	C4H4O5	Oxaloacetic acid	Organic acids	Organic acids	328-42-7	B	6471.1	27100	28089	28586	54253	51132	1.12708	2.17273	1.11951	up
mws0470	C4H6O4	Methylmalonic acid	Organic acids	Organic acids	516-05-2	A	717860	1365300	1248200	1903400	2644400	2447100	1.17671	2.09971	1.07019	up
mws1035	C33H40O19	Robinin(Kaempferol-3-O-gal-rham-7-O-rham)	Flavonoids	Flavonols	301-19-9	A	361.33	9	9	297.4	174.54	300.12	1.68397	2.03533	1.02526	up
pmn001420	C15H18O9	1-O-[(E)-Caffeoyl]-β-D-glucopyranose	Phenolic acids	Phenolic acids	-	A	513470	668500	703480	1219500	1197100	1401200	1.19092	2.02487	1.01783	up
mws0906	C16H22O8	Coniferin	Phenolic acids	Phenolic acids	531-29-3	B	545570	709560	770930	1255600	1290300	1546400	1.1814	2.01983	1.01424	up
pmp000885	C36H38O18	6'''-Vanilloylspinosin	Flavonoids	Flavonoid carbonoside	-	B	10219	9364.2	6638.9	5400.2	5080.6	2597.4	1.1061	0.498747	-1.00362	down
pme3154	C6H12O4	(Rs)-Mevalonic acid	Organic acids	Organic acids	150-97-0	B	13251	16207	18649	4981.2	5145	13030	1.16105	0.481348	-1.05485	down
mws0005	C10H12N2	Tryptamine	Alkaloids	Plumerane	61-54-1	A	39297000	42137000	36882000	11407000	18271000	26172000	1.19655	0.472041	-1.08302	down
pmp000589	C24H22O15	Quercetin-7-O-(6'-O-malonyl)-β-D-glucoside	Flavonoids	Flavonols	-	A	902910	755270	826810	448390	436860	284550	1.22281	0.470746	-1.08698	down
mws0092	C27H34O11	Arctiin	Lignans and Coumarins	Lignans	20362-31-6	B	116130	96908	81462	43984	50640	42467	1.22754	0.465504	-1.10313	down
pmn001367	C13H16O9	Protocatechuic acid-4-glucoside	Phenolic acids	Phenolic acids	-	A	1937000	2671700	2955700	1525200	1074000	881890	1.20971	0.460194	-1.11969	down
mws1290	C30H26O13	Tiliroside	Flavonoids	Flavonols	20316-62-5	A	3251600	3621200	2384800	1545000	2002000	698980	1.18135	0.458648	-1.12454	down
Li512111	C24H24O13	Isorhamnetin acetyl hexoside	Flavonoids	Flavonols	-	B	190540	174680	172900	80421	87455	74591	1.28455	0.450582	-1.15014	down
pmp000581	C23H22O11	Apigenin-7-O-(6'-O-acetyl)-β-D-glucoside	Flavonoids	Flavonoid	-	B	24450	17696	23547	11532	11476	5775.4	1.25045	0.43815	-1.1905	down
mws0791	C28H34O14	Poncirin(Isosakuranetin-7-neohesperidoside)	Flavonoids	Dihydroflavone	14941-08-3	B	3519900	3848000	2646900	1593000	2102300	674010	1.23147	0.436285	-1.19666	down
pmp001135	C30H26O13	Biondnoid I	Flavonoids	Flavonols	142750-32-1	A	5508700	3554500	3444500	1897500	2390200	1002800	1.24896	0.422979	-1.24134	down
mws4052	C4H7NO2	1-Aminocyclopropane-1-carboxylic acid	Others	Others	22059-21-8	B	52147	35999	44786	14897	27861	13372	1.28609	0.422246	-1.24384	down
pmf0443	C15H20O3	Parthenolide	Terpenoids	Sesquiterpenoids	20554-84-1	B	5530.6	3255.2	6157.8	1660.7	2483.6	2009.7	1.265	0.411815	-1.27993	down
mws2625	C20H22O6	Matairesinol	Lignans and Coumarins	Lignans	580-72-3	B	33983	35367	43454	16655	19473	10208	1.32475	0.410766	-1.28361	down
pmb3013	C24H24O13	Isorhamnetin O-acetyl-hexoside	Flavonoids	Flavonols	-	B	37286	43809	43130	19767	18899	11901	1.34454	0.40706	-1.29669	down
pmb1312	C33H36O16	Tricin 4'-O-(β-guaiacylglyceryl)ether 7-O-hexoside	Flavonoids	Flavonoid	-	B	22606	14948	18356	7644.8	8373.2	6572.3	1.33766	0.404048	-1.3074	down
pmb2871	C13H16O9	2,5-Dihydroxy benzoic acid O-hexside	Phenolic acids	Phenolic acids	-	A	2168200	2369400	3076100	1277800	756320	932090	1.36523	0.389589	-1.35998	down
mws0704	C2H8NO4P	O-Phosphorylethanolamine	Others	Others	1071-23-4	B	61240	87265	76990	21135	31554	30755	1.40685	0.370048	-1.43422	down
mws0983	C20H39NO2	N-Oleoylethanolamine	Others	Others	111-58-0	A	475210	346580	542460	117840	185030	179720	1.42734	0.35374	-1.49924	down
pmb3023	C21H22O11	Eriodictyol C-hexoside	Flavonoids	Dihydroflavone	-	B	455120	423220	477170	132850	130260	201520	1.48182	0.342771	-1.54468	down
mws2118	C21H24O10	Phloretin 2'-O-glucoside	Flavonoids	Isoflavones	60-81-1	A	1613100	1524300	1529900	450170	328100	720390	1.51939	0.321098	-1.63892	down
pmb0663	C27H30O16	8-C-Hexosyl-luteolin O-hexoside	Flavonoids	Flavonoid carbonoside	-	B	9926200	8376400	7642500	2406500	1959400	3348700	1.57055	0.297343	-1.7498	down
mws2212	C9H8O4	Caffeic acid	Phenolic acids	Phenolic acids	331-39-5	A	30635000	20510000	17771000	9862600	4819300	5769300	1.53559	0.296755	-1.75265	down
GQ512002	C28H32O16	Isorhamnetin-3-O-rutinoside	Flavonoids	Flavonols	604-80-8	B	32489	38002	30475	9101.4	10312	10542	1.58293	0.296688	-1.75298	down
pmn001682	C9H8O4	Sorbic acid	Phenolic acids	Phenolic acids	110-44-1	A	22374000	13635000	11609000	6330400	3149700	3444800	1.58008	0.271429	-1.88135	down
pmp000909	C15H18O2	Lindenenone	Terpenoids	Sesquiterpenoids	-	B	212490	71469	106390	34518	31015	37797	1.50512	0.264712	-1.91751	down
pmp000628	C15H20N2O2	9α-Hydroxysophoramine	Alkaloids	Alkaloids	-	B	43621	38365	21014	9	11623	13901	1.99283	0.247893	-2.01221	down
pmn001416	C24H20O9	Catechin-(7,8-bc)-4α-(3,4-dihydroxyphenyl)-dihydro-2-(3H)-pyranone	Flavonoids	Flavanols	-	B	453620	235830	383710	58020	45156	79137	1.87959	0.169884	-2.55738	down
mws1505	C17H16O4	Phenethyl caffeate	Phenolic acids	Phenolic acids	104594-70-9	B	94616	61396	34398	11860	9904.3	7575.7	1.88063	0.154089	-2.69817	down
pme0431	C30H24O12	Procyanidin A1	Tannins	Proanthocyanidins	12798-56-0	B	18387	11834	10804	1370.1	2160.2	2008.7	2.01425	0.135015	-2.88881	down
mws0093	C10H12O3	Coniferyl alcohol	Phenolic acids	Phenolic acids	458-35-5	B	109210	36687	68614	13666	10223	3790.2	1.98225	0.129034	-2.95418	down
mws0164	C30H24O12	Procyanidin A2	Tannins	Proanthocyanidins	41743-41-3	B	7171.1	3848.4	5420.7	339.01	255.03	1349.1	2.12517	0.118194	-3.08077	down
pmn001415	C24H20O9	Catechin-(7,8-bc)-4β-(3,4-dihydroxyphenyl)-dihydro-2-(3H)-pyranone	Flavonoids	Flavanols	-	B	131430	31655	70138	9270.7	7219.5	10777	1.95888	0.116915	-3.09647	down
mws0054	C15H14O6	Catechin	Flavonoids	Flavanols	154-23-4	B	886750	132180	298150	18588	13825	15455	2.43397	0.036344	-4.78214	down
pme0460	C15H14O6	L-Epicatechin	Flavonoids	Flavanols	490-46-0	B	854130	89879	234960	8585.8	7467.1	8769.2	2.59721	0.0210541	-5.56976	down
pmb0603	C28H32O16	Chrysoeriol O-hexosyl-O-hexoside	Flavonoids	Flavonoid	-	B	527.86	451.54	520.22	9	9	9	2.89412	0.0180046	-5.79549	down
pmb0774	C10H12N2O	N-Hydroxy tryptamine	Others	Others	-	A	4039300	270250	652710	37221	16456	31664	2.56705	0.017198	-5.86161	down
pme2024	C10H12N2O	Serotonin	Alkaloids	Plumerane	50-67-9	A	5981100	350740	870280	55130	22615	44830	2.537	0.0170193	-5.87668	down
