# Supplementary material for: Transcriptomic and metabolomic analyses provide insights into the biosynthesis of chlorogenic acids in Lonicera macranthoides Hand.-Mazz
Source: PLoS One. 2021 May 26;16(5):e0251390. doi: 10.1371/journal.pone.0251390 (PMC8153468; doi:10.1371/journal.pone.0251390)
Supplement: S1 Fig — (XLSX) [file pone.0251390.s011.xlsx]

## Sheet: S1 Fig
S1 Fig.	Validation of the transcription levels for selected DEGs by qRT-PCR.
